# Supplementary material for: Too few, too late: U.S. Endangered Species Act undermined by inaction and inadequate funding
Source: PLoS One. 2022 Oct 12;17(10):e0275322. doi: 10.1371/journal.pone.0275322 (PMC9555635; doi:10.1371/journal.pone.0275322)
Supplement: S1 Data — (XLSX) [file pone.0275322.s001.xlsx]

## Sheet: Note
All of the data that has been collated here was collected from published FWS Notices and annual budget legislation, which are publicly available via the Federal Registrar (www.federalregistrar.gov). As an additonal resource, FWS maintains the ECOS database for ESA species, which organizes FWS Notices by species name. This database is also publicly accesible (ecos.fws.gov).

## Sheet: PopulationData
countIndiv_y1	countPop_y2	PlotTaxon_x	Period_z
0	0	Invertebrates	1
0	0	Invertebrates	1
49	1	Invertebrates	1
500	1	Invertebrates	1
5000	1	Invertebrates	1
NA	1	Invertebrates	1
NA	1	Invertebrates	1
NA	1	Invertebrates	1
NA	1	Invertebrates	1
NA	1	Invertebrates	1
999	2	Invertebrates	1
1099	2	Invertebrates	1
NA	2	Invertebrates	1
NA	2	Invertebrates	1
NA	2	Invertebrates	1
NA	2	Invertebrates	1
NA	2	Invertebrates	1
NA	2	Invertebrates	1
NA	2	Invertebrates	1
NA	2	Invertebrates	1
NA	2	Invertebrates	1
NA	3	Invertebrates	1
NA	3	Invertebrates	1
NA	4	Invertebrates	1
NA	4	Invertebrates	1
NA	4	Invertebrates	1
NA	4	Invertebrates	1
NA	4	Invertebrates	1
NA	4	Invertebrates	1
NA	5	Invertebrates	1
NA	5	Invertebrates	1
NA	5	Invertebrates	1
NA	5	Invertebrates	1
NA	5	Invertebrates	1
NA	6	Invertebrates	1
NA	7	Invertebrates	1
NA	10	Invertebrates	1
10000	11	Invertebrates	1
NA	12	Invertebrates	1
NA	13	Invertebrates	1
NA	15	Invertebrates	1
NA	45	Invertebrates	1
NA	95	Invertebrates	1
2999	NA	Invertebrates	1
NA	NA	Invertebrates	1
NA	NA	Invertebrates	1
NA	NA	Invertebrates	1
NA	NA	Invertebrates	1
NA	NA	Invertebrates	1
NA	NA	Invertebrates	1
NA	NA	Invertebrates	1
NA	NA	Invertebrates	1
NA	NA	Invertebrates	1
NA	NA	Invertebrates	1
NA	NA	Invertebrates	1
NA	NA	Invertebrates	1
NA	NA	Invertebrates	1
NA	NA	Invertebrates	1
NA	NA	Invertebrates	1
NA	NA	Invertebrates	1
NA	NA	Invertebrates	1
NA	NA	Invertebrates	1
NA	NA	Invertebrates	1
NA	NA	Invertebrates	1
NA	NA	Invertebrates	1
NA	NA	Invertebrates	1
1	1	Invertebrates	2
1166	1	Invertebrates	2
NA	1	Invertebrates	2
NA	1	Invertebrates	2
NA	1	Invertebrates	2
NA	1	Invertebrates	2
NA	1	Invertebrates	2
NA	1	Invertebrates	2
NA	1	Invertebrates	2
NA	1	Invertebrates	2
NA	1	Invertebrates	2
NA	1	Invertebrates	2
NA	1	Invertebrates	2
NA	1	Invertebrates	2
NA	1	Invertebrates	2
NA	1	Invertebrates	2
NA	1	Invertebrates	2
NA	1	Invertebrates	2
NA	1	Invertebrates	2
NA	1	Invertebrates	2
NA	1	Invertebrates	2
NA	1	Invertebrates	2
NA	1	Invertebrates	2
12	2	Invertebrates	2
57	2	Invertebrates	2
72	2	Invertebrates	2
1190	2	Invertebrates	2
12000	2	Invertebrates	2
NA	2	Invertebrates	2
NA	2	Invertebrates	2
NA	2	Invertebrates	2
NA	2	Invertebrates	2
NA	2	Invertebrates	2
NA	2	Invertebrates	2
NA	2	Invertebrates	2
NA	2	Invertebrates	2
NA	2	Invertebrates	2
NA	2	Invertebrates	2
NA	2	Invertebrates	2
NA	2	Invertebrates	2
NA	2	Invertebrates	2
NA	2	Invertebrates	2
NA	2	Invertebrates	2
NA	2	Invertebrates	2
NA	2	Invertebrates	2
NA	2	Invertebrates	2
NA	2	Invertebrates	2
NA	2	Invertebrates	2
NA	2	Invertebrates	2
NA	2	Invertebrates	2
NA	2	Invertebrates	2
NA	2	Invertebrates	2
NA	2	Invertebrates	2
NA	2	Invertebrates	2
NA	2	Invertebrates	2
NA	2	Invertebrates	2
21	3	Invertebrates	2
1498	3	Invertebrates	2
NA	3	Invertebrates	2
NA	3	Invertebrates	2
NA	3	Invertebrates	2
NA	3	Invertebrates	2
NA	3	Invertebrates	2
NA	3	Invertebrates	2
NA	3	Invertebrates	2
NA	3	Invertebrates	2
NA	3	Invertebrates	2
NA	3	Invertebrates	2
NA	3	Invertebrates	2
NA	3	Invertebrates	2
NA	3	Invertebrates	2
NA	3	Invertebrates	2
NA	3	Invertebrates	2
NA	3	Invertebrates	2
NA	3	Invertebrates	2
NA	3	Invertebrates	2
NA	3	Invertebrates	2
NA	3	Invertebrates	2
NA	3	Invertebrates	2
NA	3	Invertebrates	2
25	4	Invertebrates	2
NA	4	Invertebrates	2
NA	4	Invertebrates	2
NA	4	Invertebrates	2
NA	4	Invertebrates	2
NA	4	Invertebrates	2
NA	4	Invertebrates	2
NA	4	Invertebrates	2
NA	4	Invertebrates	2
NA	4	Invertebrates	2
NA	4	Invertebrates	2
NA	4	Invertebrates	2
NA	5	Invertebrates	2
NA	5	Invertebrates	2
NA	5	Invertebrates	2
NA	5	Invertebrates	2
NA	5	Invertebrates	2
NA	5	Invertebrates	2
NA	5	Invertebrates	2
NA	5	Invertebrates	2
NA	5	Invertebrates	2
7000	6	Invertebrates	2
NA	6	Invertebrates	2
NA	6	Invertebrates	2
NA	6	Invertebrates	2
NA	6	Invertebrates	2
NA	6	Invertebrates	2
NA	6	Invertebrates	2
NA	6	Invertebrates	2
NA	6	Invertebrates	2
NA	7	Invertebrates	2
NA	7	Invertebrates	2
NA	7	Invertebrates	2
NA	7	Invertebrates	2
NA	7	Invertebrates	2
205	8	Invertebrates	2
NA	8	Invertebrates	2
28	9	Invertebrates	2
NA	9	Invertebrates	2
NA	9	Invertebrates	2
NA	10	Invertebrates	2
NA	11	Invertebrates	2
NA	11	Invertebrates	2
NA	12	Invertebrates	2
NA	12	Invertebrates	2
NA	13	Invertebrates	2
NA	13	Invertebrates	2
NA	13	Invertebrates	2
NA	14	Invertebrates	2
NA	14	Invertebrates	2
NA	14	Invertebrates	2
NA	15	Invertebrates	2
20000	16	Invertebrates	2
1000	17	Invertebrates	2
1000000	17	Invertebrates	2
NA	18	Invertebrates	2
NA	19	Invertebrates	2
NA	20	Invertebrates	2
318	21	Invertebrates	2
NA	21	Invertebrates	2
NA	21	Invertebrates	2
NA	22	Invertebrates	2
166	24	Invertebrates	2
NA	25	Invertebrates	2
NA	25	Invertebrates	2
230	26	Invertebrates	2
3900	26	Invertebrates	2
NA	26	Invertebrates	2
NA	27	Invertebrates	2
NA	29	Invertebrates	2
NA	32	Invertebrates	2
NA	32	Invertebrates	2
NA	32	Invertebrates	2
NA	35	Invertebrates	2
754	37	Invertebrates	2
NA	41	Invertebrates	2
NA	50	Invertebrates	2
NA	79	Invertebrates	2
NA	91	Invertebrates	2
NA	103	Invertebrates	2
2000000	113	Invertebrates	2
29	NA	Invertebrates	2
90	NA	Invertebrates	2
35000	NA	Invertebrates	2
2000000	NA	Invertebrates	2
NA	NA	Invertebrates	2
NA	NA	Invertebrates	2
NA	NA	Invertebrates	2
NA	NA	Invertebrates	2
NA	NA	Invertebrates	2
NA	NA	Invertebrates	2
NA	NA	Invertebrates	2
NA	NA	Invertebrates	2
NA	NA	Invertebrates	2
NA	NA	Invertebrates	2
NA	NA	Invertebrates	2
NA	NA	Invertebrates	2
NA	NA	Invertebrates	2
NA	NA	Invertebrates	2
0	0	Plants	1
0	0	Plants	1
1	1	Plants	1
1	1	Plants	1
1	1	Plants	1
1	1	Plants	1
1	1	Plants	1
1	1	Plants	1
1	1	Plants	1
1	1	Plants	1
1	1	Plants	1
1	1	Plants	1
1	1	Plants	1
2	1	Plants	1
2	1	Plants	1
3	1	Plants	1
4	1	Plants	1
4	1	Plants	1
4	1	Plants	1
4	1	Plants	1
5	1	Plants	1
5	1	Plants	1
5	1	Plants	1
6	1	Plants	1
6	1	Plants	1
6	1	Plants	1
8	1	Plants	1
9	1	Plants	1
9	1	Plants	1
10	1	Plants	1
14	1	Plants	1
15	1	Plants	1
16	1	Plants	1
20	1	Plants	1
20	1	Plants	1
30	1	Plants	1
35	1	Plants	1
49	1	Plants	1
50	1	Plants	1
50	1	Plants	1
100	1	Plants	1
200	1	Plants	1
250	1	Plants	1
499	1	Plants	1
1000	1	Plants	1
2000	1	Plants	1
2500	1	Plants	1
NA	1	Plants	1
NA	1	Plants	1
NA	1	Plants	1
NA	1	Plants	1
NA	1	Plants	1
NA	1	Plants	1
NA	1	Plants	1
NA	1	Plants	1
NA	1	Plants	1
NA	1	Plants	1
NA	1	Plants	1
5	2	Plants	1
7	2	Plants	1
8	2	Plants	1
9	2	Plants	1
13	2	Plants	1
14	2	Plants	1
18	2	Plants	1
29	2	Plants	1
30	2	Plants	1
39	2	Plants	1
40	2	Plants	1
50	2	Plants	1
50	2	Plants	1
65	2	Plants	1
70	2	Plants	1
99	2	Plants	1
100	2	Plants	1
110	2	Plants	1
200	2	Plants	1
200	2	Plants	1
275	2	Plants	1
350	2	Plants	1
402	2	Plants	1
499	2	Plants	1
500	2	Plants	1
2000	2	Plants	1
5000	2	Plants	1
6000	2	Plants	1
6999	2	Plants	1
8500	2	Plants	1
10028	2	Plants	1
NA	2	Plants	1
NA	2	Plants	1
NA	2	Plants	1
NA	2	Plants	1
NA	2	Plants	1
NA	2	Plants	1
NA	2	Plants	1
NA	2	Plants	1
NA	2	Plants	1
NA	2	Plants	1
NA	2	Plants	1
NA	2	Plants	1
NA	2	Plants	1
9	3	Plants	1
9	3	Plants	1
14	3	Plants	1
16	3	Plants	1
24	3	Plants	1
24	3	Plants	1
30	3	Plants	1
38	3	Plants	1
40	3	Plants	1
49	3	Plants	1
49	3	Plants	1
50	3	Plants	1
65	3	Plants	1
99	3	Plants	1
129	3	Plants	1
200	3	Plants	1
275	3	Plants	1
400	3	Plants	1
499	3	Plants	1
566	3	Plants	1
699	3	Plants	1
999	3	Plants	1
1011	3	Plants	1
1080	3	Plants	1
3510	3	Plants	1
5000	3	Plants	1
5230	3	Plants	1
10449	3	Plants	1
NA	3	Plants	1
NA	3	Plants	1
NA	3	Plants	1
NA	3	Plants	1
NA	3	Plants	1
NA	3	Plants	1
7	4	Plants	1
20	4	Plants	1
33	4	Plants	1
40	4	Plants	1
50	4	Plants	1
75	4	Plants	1
181	4	Plants	1
192	4	Plants	1
350	4	Plants	1
595	4	Plants	1
1174	4	Plants	1
1399	4	Plants	1
2000	4	Plants	1
2999	4	Plants	1
4199	4	Plants	1
7000	4	Plants	1
NA	4	Plants	1
NA	4	Plants	1
NA	4	Plants	1
14	5	Plants	1
18	5	Plants	1
50	5	Plants	1
60	5	Plants	1
69	5	Plants	1
99	5	Plants	1
100	5	Plants	1
140	5	Plants	1
199	5	Plants	1
205	5	Plants	1
264	5	Plants	1
299	5	Plants	1
499	5	Plants	1
999	5	Plants	1
2300	5	Plants	1
5100	5	Plants	1
NA	5	Plants	1
NA	5	Plants	1
NA	5	Plants	1
NA	5	Plants	1
NA	5	Plants	1
NA	5	Plants	1
NA	5	Plants	1
NA	5	Plants	1
33	6	Plants	1
35	6	Plants	1
40	6	Plants	1
40	6	Plants	1
42	6	Plants	1
75	6	Plants	1
599	6	Plants	1
3754	6	Plants	1
5000	6	Plants	1
13000	6	Plants	1
15000	6	Plants	1
NA	6	Plants	1
NA	6	Plants	1
12	7	Plants	1
15	7	Plants	1
50	7	Plants	1
99	7	Plants	1
199	7	Plants	1
400	7	Plants	1
499	7	Plants	1
600	7	Plants	1
999	7	Plants	1
2000	7	Plants	1
2999	7	Plants	1
3000	7	Plants	1
50000	7	Plants	1
NA	7	Plants	1
NA	7	Plants	1
NA	7	Plants	1
99	8	Plants	1
1899	8	Plants	1
2999	8	Plants	1
5200	8	Plants	1
300	9	Plants	1
1000	9	Plants	1
1310	9	Plants	1
4999	9	Plants	1
NA	9	Plants	1
NA	9	Plants	1
NA	9	Plants	1
2300	10	Plants	1
6999	10	Plants	1
NA	10	Plants	1
NA	10	Plants	1
NA	10	Plants	1
NA	10	Plants	1
NA	10	Plants	1
NA	10	Plants	1
3000	11	Plants	1
3000	11	Plants	1
NA	11	Plants	1
NA	11	Plants	1
NA	11	Plants	1
NA	11	Plants	1
NA	11	Plants	1
NA	11	Plants	1
809	12	Plants	1
2000	12	Plants	1
NA	12	Plants	1
NA	12	Plants	1
300	13	Plants	1
NA	13	Plants	1
NA	13	Plants	1
NA	13	Plants	1
NA	13	Plants	1
NA	13	Plants	1
199999	14	Plants	1
NA	14	Plants	1
NA	14	Plants	1
NA	14	Plants	1
100	15	Plants	1
350	16	Plants	1
NA	16	Plants	1
NA	17	Plants	1
NA	17	Plants	1
350	18	Plants	1
NA	18	Plants	1
290	19	Plants	1
2000	19	Plants	1
10000	19	Plants	1
NA	19	Plants	1
NA	19	Plants	1
NA	19	Plants	1
200	20	Plants	1
1400	20	Plants	1
15000	20	Plants	1
NA	20	Plants	1
NA	21	Plants	1
NA	22	Plants	1
16000	24	Plants	1
NA	24	Plants	1
NA	24	Plants	1
999	26	Plants	1
8000	26	Plants	1
NA	26	Plants	1
NA	27	Plants	1
NA	29	Plants	1
NA	33	Plants	1
493	35	Plants	1
NA	42	Plants	1
NA	42	Plants	1
500	43	Plants	1
NA	44	Plants	1
NA	45	Plants	1
NA	46	Plants	1
NA	61	Plants	1
NA	63	Plants	1
NA	64	Plants	1
NA	75	Plants	1
NA	81	Plants	1
NA	93	Plants	1
NA	118	Plants	1
2	NA	Plants	1
9	NA	Plants	1
200	NA	Plants	1
2000	NA	Plants	1
3999	NA	Plants	1
6000	NA	Plants	1
55500	NA	Plants	1
174000	NA	Plants	1
NA	NA	Plants	1
NA	NA	Plants	1
NA	NA	Plants	1
NA	NA	Plants	1
NA	NA	Plants	1
NA	NA	Plants	1
NA	NA	Plants	1
NA	NA	Plants	1
NA	NA	Plants	1
NA	NA	Plants	1
NA	NA	Plants	1
NA	NA	Plants	1
NA	NA	Plants	1
NA	NA	Plants	1
NA	NA	Plants	1
NA	NA	Plants	1
NA	NA	Plants	1
NA	NA	Plants	1
NA	NA	Plants	1
NA	NA	Plants	1
NA	NA	Plants	1
NA	NA	Plants	1
NA	NA	Plants	1
NA	NA	Plants	1
NA	NA	Plants	1
NA	NA	Plants	1
NA	NA	Plants	1
NA	NA	Plants	1
NA	NA	Plants	1
NA	NA	Plants	1
NA	NA	Plants	1
NA	NA	Plants	1
NA	NA	Plants	1
1	1	Plants	2
1	1	Plants	2
1	1	Plants	2
1	1	Plants	2
1	1	Plants	2
1	1	Plants	2
1	1	Plants	2
1	1	Plants	2
1	1	Plants	2
1	1	Plants	2
1	1	Plants	2
1	1	Plants	2
1	1	Plants	2
1	1	Plants	2
1	1	Plants	2
2	1	Plants	2
2	1	Plants	2
2	1	Plants	2
2	1	Plants	2
2	1	Plants	2
3	1	Plants	2
3	1	Plants	2
3	1	Plants	2
3	1	Plants	2
4	1	Plants	2
4	1	Plants	2
4	1	Plants	2
4	1	Plants	2
4	1	Plants	2
4	1	Plants	2
6	1	Plants	2
8	1	Plants	2
8	1	Plants	2
8	1	Plants	2
9	1	Plants	2
9	1	Plants	2
9	1	Plants	2
10	1	Plants	2
10	1	Plants	2
14	1	Plants	2
15	1	Plants	2
19	1	Plants	2
20	1	Plants	2
20	1	Plants	2
20	1	Plants	2
21	1	Plants	2
22	1	Plants	2
23	1	Plants	2
23	1	Plants	2
24	1	Plants	2
26	1	Plants	2
30	1	Plants	2
30	1	Plants	2
30	1	Plants	2
31	1	Plants	2
34	1	Plants	2
34	1	Plants	2
35	1	Plants	2
35	1	Plants	2
40	1	Plants	2
40	1	Plants	2
40	1	Plants	2
40	1	Plants	2
49	1	Plants	2
49	1	Plants	2
50	1	Plants	2
50	1	Plants	2
50	1	Plants	2
64	1	Plants	2
100	1	Plants	2
100	1	Plants	2
100	1	Plants	2
100	1	Plants	2
100	1	Plants	2
108	1	Plants	2
192	1	Plants	2
199	1	Plants	2
200	1	Plants	2
200	1	Plants	2
200	1	Plants	2
210	1	Plants	2
249	1	Plants	2
249	1	Plants	2
300	1	Plants	2
300	1	Plants	2
500	1	Plants	2
500	1	Plants	2
699	1	Plants	2
900	1	Plants	2
950	1	Plants	2
999	1	Plants	2
999	1	Plants	2
1000	1	Plants	2
1000	1	Plants	2
1000	1	Plants	2
1000	1	Plants	2
1443	1	Plants	2
2500	1	Plants	2
2500	1	Plants	2
3000	1	Plants	2
3200	1	Plants	2
4000	1	Plants	2
5000	1	Plants	2
5169	1	Plants	2
10000	1	Plants	2
11000	1	Plants	2
11967	1	Plants	2
20000	1	Plants	2
40000	1	Plants	2
58887	1	Plants	2
60000	1	Plants	2
368557	1	Plants	2
1500000	1	Plants	2
NA	1	Plants	2
NA	1	Plants	2
NA	1	Plants	2
NA	1	Plants	2
NA	1	Plants	2
NA	1	Plants	2
NA	1	Plants	2
NA	1	Plants	2
NA	1	Plants	2
NA	1	Plants	2
NA	1	Plants	2
3	2	Plants	2
3	2	Plants	2
4	2	Plants	2
5	2	Plants	2
5	2	Plants	2
5	2	Plants	2
6	2	Plants	2
7	2	Plants	2
7	2	Plants	2
8	2	Plants	2
9	2	Plants	2
9	2	Plants	2
10	2	Plants	2
10	2	Plants	2
10	2	Plants	2
11	2	Plants	2
12	2	Plants	2
13	2	Plants	2
15	2	Plants	2
19	2	Plants	2
21	2	Plants	2
22	2	Plants	2
23	2	Plants	2
29	2	Plants	2
29	2	Plants	2
30	2	Plants	2
35	2	Plants	2
36	2	Plants	2
37	2	Plants	2
39	2	Plants	2
40	2	Plants	2
46	2	Plants	2
49	2	Plants	2
49	2	Plants	2
57	2	Plants	2
60	2	Plants	2
63	2	Plants	2
68	2	Plants	2
71	2	Plants	2
99	2	Plants	2
99	2	Plants	2
107	2	Plants	2
125	2	Plants	2
130	2	Plants	2
143	2	Plants	2
165	2	Plants	2
198	2	Plants	2
200	2	Plants	2
212	2	Plants	2
235	2	Plants	2
250	2	Plants	2
275	2	Plants	2
276	2	Plants	2
299	2	Plants	2
300	2	Plants	2
430	2	Plants	2
540	2	Plants	2
680	2	Plants	2
700	2	Plants	2
999	2	Plants	2
999	2	Plants	2
1300	2	Plants	2
2100	2	Plants	2
3000	2	Plants	2
3021	2	Plants	2
4000	2	Plants	2
5001	2	Plants	2
20024	2	Plants	2
30080	2	Plants	2
162220	2	Plants	2
314064	2	Plants	2
NA	2	Plants	2
NA	2	Plants	2
NA	2	Plants	2
NA	2	Plants	2
NA	2	Plants	2
NA	2	Plants	2
NA	2	Plants	2
NA	2	Plants	2
NA	2	Plants	2
NA	2	Plants	2
NA	2	Plants	2
NA	2	Plants	2
NA	2	Plants	2
NA	2	Plants	2
5	3	Plants	2
6	3	Plants	2
7	3	Plants	2
8	3	Plants	2
9	3	Plants	2
9	3	Plants	2
10	3	Plants	2
12	3	Plants	2
15	3	Plants	2
16	3	Plants	2
18	3	Plants	2
18	3	Plants	2
19	3	Plants	2
20	3	Plants	2
22	3	Plants	2
22	3	Plants	2
23	3	Plants	2
24	3	Plants	2
26	3	Plants	2
27	3	Plants	2
30	3	Plants	2
30	3	Plants	2
31	3	Plants	2
43	3	Plants	2
45	3	Plants	2
47	3	Plants	2
49	3	Plants	2
49	3	Plants	2
49	3	Plants	2
50	3	Plants	2
55	3	Plants	2
65	3	Plants	2
85	3	Plants	2
89	3	Plants	2
89	3	Plants	2
97	3	Plants	2
100	3	Plants	2
112	3	Plants	2
150	3	Plants	2
165	3	Plants	2
200	3	Plants	2
220	3	Plants	2
250	3	Plants	2
250	3	Plants	2
300	3	Plants	2
300	3	Plants	2
300	3	Plants	2
349	3	Plants	2
450	3	Plants	2
499	3	Plants	2
500	3	Plants	2
525	3	Plants	2
755	3	Plants	2
900	3	Plants	2
1000	3	Plants	2
1050	3	Plants	2
1055	3	Plants	2
1400	3	Plants	2
3000	3	Plants	2
3001	3	Plants	2
5588	3	Plants	2
5999	3	Plants	2
9000	3	Plants	2
11030	3	Plants	2
16000	3	Plants	2
100000	3	Plants	2
174000	3	Plants	2
211001	3	Plants	2
NA	3	Plants	2
NA	3	Plants	2
NA	3	Plants	2
NA	3	Plants	2
NA	3	Plants	2
NA	3	Plants	2
5	4	Plants	2
6	4	Plants	2
6	4	Plants	2
9	4	Plants	2
10	4	Plants	2
20	4	Plants	2
23	4	Plants	2
23	4	Plants	2
26	4	Plants	2
29	4	Plants	2
30	4	Plants	2
33	4	Plants	2
34	4	Plants	2
37	4	Plants	2
40	4	Plants	2
45	4	Plants	2
50	4	Plants	2
50	4	Plants	2
59	4	Plants	2
83	4	Plants	2
89	4	Plants	2
99	4	Plants	2
100	4	Plants	2
125	4	Plants	2
133	4	Plants	2
155	4	Plants	2
159	4	Plants	2
199	4	Plants	2
199	4	Plants	2
229	4	Plants	2
339	4	Plants	2
387	4	Plants	2
400	4	Plants	2
544	4	Plants	2
570	4	Plants	2
999	4	Plants	2
999	4	Plants	2
1399	4	Plants	2
1500	4	Plants	2
2000	4	Plants	2
3000	4	Plants	2
10001	4	Plants	2
20000	4	Plants	2
173557	4	Plants	2
NA	4	Plants	2
NA	4	Plants	2
NA	4	Plants	2
NA	4	Plants	2
NA	4	Plants	2
5	5	Plants	2
15	5	Plants	2
20	5	Plants	2
24	5	Plants	2
25	5	Plants	2
25	5	Plants	2
28	5	Plants	2
34	5	Plants	2
39	5	Plants	2
49	5	Plants	2
50	5	Plants	2
54	5	Plants	2
54	5	Plants	2
59	5	Plants	2
60	5	Plants	2
64	5	Plants	2
69	5	Plants	2
99	5	Plants	2
107	5	Plants	2
130	5	Plants	2
160	5	Plants	2
170	5	Plants	2
199	5	Plants	2
200	5	Plants	2
200	5	Plants	2
206	5	Plants	2
300	5	Plants	2
300	5	Plants	2
419	5	Plants	2
641	5	Plants	2
686	5	Plants	2
999	5	Plants	2
1000	5	Plants	2
1000	5	Plants	2
3300	5	Plants	2
3999	5	Plants	2
5000	5	Plants	2
8000	5	Plants	2
22000	5	Plants	2
37100	5	Plants	2
NA	5	Plants	2
NA	5	Plants	2
NA	5	Plants	2
NA	5	Plants	2
8	6	Plants	2
14	6	Plants	2
29	6	Plants	2
35	6	Plants	2
40	6	Plants	2
40	6	Plants	2
66	6	Plants	2
74	6	Plants	2
99	6	Plants	2
159	6	Plants	2
165	6	Plants	2
190	6	Plants	2
200	6	Plants	2
216	6	Plants	2
250	6	Plants	2
319	6	Plants	2
599	6	Plants	2
999	6	Plants	2
1500	6	Plants	2
1500	6	Plants	2
1500	6	Plants	2
1500	6	Plants	2
2100	6	Plants	2
3299	6	Plants	2
3609	6	Plants	2
10000	6	Plants	2
12701	6	Plants	2
44	7	Plants	2
49	7	Plants	2
50	7	Plants	2
80	7	Plants	2
99	7	Plants	2
100	7	Plants	2
373	7	Plants	2
400	7	Plants	2
630	7	Plants	2
999	7	Plants	2
1287	7	Plants	2
1818	7	Plants	2
2395	7	Plants	2
3310	7	Plants	2
4138	7	Plants	2
5998	7	Plants	2
14600	7	Plants	2
50000	7	Plants	2
NA	7	Plants	2
NA	7	Plants	2
8	8	Plants	2
38	8	Plants	2
39	8	Plants	2
65	8	Plants	2
149	8	Plants	2
179	8	Plants	2
199	8	Plants	2
229	8	Plants	2
295	8	Plants	2
400	8	Plants	2
450	8	Plants	2
NA	8	Plants	2
NA	8	Plants	2
NA	8	Plants	2
NA	8	Plants	2
53	9	Plants	2
80	9	Plants	2
99	9	Plants	2
200	9	Plants	2
402	9	Plants	2
1241	9	Plants	2
2700	9	Plants	2
2999	9	Plants	2
7000	9	Plants	2
7965	9	Plants	2
8297	9	Plants	2
25000	9	Plants	2
186024	9	Plants	2
NA	9	Plants	2
26	10	Plants	2
30	10	Plants	2
48	10	Plants	2
59	10	Plants	2
120	10	Plants	2
200	10	Plants	2
337	10	Plants	2
350	10	Plants	2
550	10	Plants	2
899	10	Plants	2
2200	10	Plants	2
5999	10	Plants	2
17125	10	Plants	2
NA	10	Plants	2
166	11	Plants	2
200	11	Plants	2
330	11	Plants	2
400	11	Plants	2
1280	11	Plants	2
2999	11	Plants	2
3599	11	Plants	2
12016	11	Plants	2
NA	11	Plants	2
NA	11	Plants	2
NA	11	Plants	2
NA	11	Plants	2
44	12	Plants	2
60	12	Plants	2
99	12	Plants	2
125	12	Plants	2
132	12	Plants	2
500	12	Plants	2
510	12	Plants	2
3000	12	Plants	2
6350	12	Plants	2
7200	12	Plants	2
78000	12	Plants	2
111597	12	Plants	2
8037012	12	Plants	2
NA	12	Plants	2
63	13	Plants	2
299	13	Plants	2
300	13	Plants	2
399	13	Plants	2
400	13	Plants	2
3910	13	Plants	2
5390	13	Plants	2
26000	13	Plants	2
70000	13	Plants	2
100292	13	Plants	2
NA	13	Plants	2
49	14	Plants	2
49	14	Plants	2
174	14	Plants	2
210	14	Plants	2
2000	14	Plants	2
4090	14	Plants	2
16559	14	Plants	2
33000	14	Plants	2
NA	14	Plants	2
99	15	Plants	2
100	15	Plants	2
165	15	Plants	2
300	15	Plants	2
309	15	Plants	2
325	15	Plants	2
520	15	Plants	2
625	15	Plants	2
13209	15	Plants	2
62200	15	Plants	2
NA	15	Plants	2
NA	15	Plants	2
90	16	Plants	2
200	16	Plants	2
399	16	Plants	2
1600	16	Plants	2
34066	16	Plants	2
NA	16	Plants	2
NA	16	Plants	2
7000	17	Plants	2
54962	17	Plants	2
NA	17	Plants	2
69	18	Plants	2
840	18	Plants	2
1200	18	Plants	2
2600	18	Plants	2
5140	18	Plants	2
20000	18	Plants	2
307	19	Plants	2
10000	19	Plants	2
143187	19	Plants	2
NA	19	Plants	2
NA	19	Plants	2
1604	20	Plants	2
6000	20	Plants	2
13000	20	Plants	2
33785	20	Plants	2
950000	20	Plants	2
NA	20	Plants	2
NA	20	Plants	2
NA	20	Plants	2
1250	21	Plants	2
6000	21	Plants	2
NA	21	Plants	2
68371	22	Plants	2
300000	22	Plants	2
NA	22	Plants	2
999	23	Plants	2
NA	23	Plants	2
16000	24	Plants	2
NA	24	Plants	2
602277	25	Plants	2
NA	25	Plants	2
NA	25	Plants	2
NA	25	Plants	2
8562	26	Plants	2
50000	26	Plants	2
100	27	Plants	2
167	28	Plants	2
200	28	Plants	2
500	28	Plants	2
NA	28	Plants	2
401973	29	Plants	2
NA	29	Plants	2
115	30	Plants	2
NA	30	Plants	2
10300	31	Plants	2
NA	31	Plants	2
170000	32	Plants	2
NA	32	Plants	2
749	33	Plants	2
NA	33	Plants	2
3336	34	Plants	2
39960	36	Plants	2
NA	36	Plants	2
NA	36	Plants	2
441966	37	Plants	2
347	40	Plants	2
NA	44	Plants	2
NA	48	Plants	2
3001	50	Plants	2
16429	52	Plants	2
25255	52	Plants	2
NA	55	Plants	2
200	56	Plants	2
NA	57	Plants	2
NA	59	Plants	2
NA	61	Plants	2
7650	63	Plants	2
NA	107	Plants	2
NA	300	Plants	2
8	NA	Plants	2
13	NA	Plants	2
49	NA	Plants	2
99	NA	Plants	2
300	NA	Plants	2
340	NA	Plants	2
1000	NA	Plants	2
3000	NA	Plants	2
5000	NA	Plants	2
6999	NA	Plants	2
15900	NA	Plants	2
19999	NA	Plants	2
84000	NA	Plants	2
153000	NA	Plants	2
NA	NA	Plants	2
NA	NA	Plants	2
NA	NA	Plants	2
NA	NA	Plants	2
NA	NA	Plants	2
NA	NA	Plants	2
NA	NA	Plants	2
NA	NA	Plants	2
NA	NA	Plants	2
NA	NA	Plants	2
NA	NA	Plants	2
NA	NA	Plants	2
NA	NA	Plants	2
NA	NA	Plants	2
NA	NA	Plants	2
NA	NA	Plants	2
NA	NA	Plants	2
NA	NA	Plants	2
NA	NA	Plants	2
NA	NA	Plants	2
NA	NA	Plants	2
NA	NA	Plants	2
NA	NA	Plants	2
NA	NA	Plants	2
NA	NA	Plants	2
NA	NA	Plants	2
NA	NA	Plants	2
NA	NA	Plants	2
NA	NA	Plants	2
NA	NA	Plants	2
NA	NA	Plants	2
NA	NA	Plants	2
NA	NA	Plants	2
NA	NA	Plants	2
NA	NA	Plants	2
NA	NA	Plants	2
NA	NA	Plants	2
NA	NA	Plants	2
NA	NA	Plants	2
NA	NA	Plants	2
99	1	Vertebrates	1
199	1	Vertebrates	1
441	1	Vertebrates	1
999	1	Vertebrates	1
1500	1	Vertebrates	1
NA	1	Vertebrates	1
NA	1	Vertebrates	1
NA	1	Vertebrates	1
NA	1	Vertebrates	1
NA	1	Vertebrates	1
NA	1	Vertebrates	1
NA	1	Vertebrates	1
NA	1	Vertebrates	1
NA	1	Vertebrates	1
78	2	Vertebrates	1
450	2	Vertebrates	1
515	2	Vertebrates	1
NA	2	Vertebrates	1
NA	2	Vertebrates	1
NA	2	Vertebrates	1
1300	3	Vertebrates	1
4356	3	Vertebrates	1
NA	3	Vertebrates	1
NA	3	Vertebrates	1
NA	3	Vertebrates	1
NA	3	Vertebrates	1
NA	3	Vertebrates	1
NA	4	Vertebrates	1
NA	5	Vertebrates	1
NA	6	Vertebrates	1
NA	7	Vertebrates	1
249	9	Vertebrates	1
100	10	Vertebrates	1
NA	11	Vertebrates	1
NA	12	Vertebrates	1
300	13	Vertebrates	1
1151	16	Vertebrates	1
NA	31	Vertebrates	1
NA	54	Vertebrates	1
265	NA	Vertebrates	1
500	NA	Vertebrates	1
875	NA	Vertebrates	1
1800	NA	Vertebrates	1
2160	NA	Vertebrates	1
4000	NA	Vertebrates	1
9000	NA	Vertebrates	1
15168	NA	Vertebrates	1
22000	NA	Vertebrates	1
66000	NA	Vertebrates	1
280000	NA	Vertebrates	1
1659500	NA	Vertebrates	1
NA	NA	Vertebrates	1
NA	NA	Vertebrates	1
NA	NA	Vertebrates	1
NA	NA	Vertebrates	1
NA	NA	Vertebrates	1
NA	NA	Vertebrates	1
NA	NA	Vertebrates	1
NA	NA	Vertebrates	1
NA	NA	Vertebrates	1
NA	NA	Vertebrates	1
NA	NA	Vertebrates	1
NA	NA	Vertebrates	1
NA	NA	Vertebrates	1
NA	NA	Vertebrates	1
NA	NA	Vertebrates	1
NA	NA	Vertebrates	1
NA	NA	Vertebrates	1
NA	NA	Vertebrates	1
NA	NA	Vertebrates	1
NA	NA	Vertebrates	1
NA	NA	Vertebrates	1
NA	NA	Vertebrates	1
NA	NA	Vertebrates	1
NA	NA	Vertebrates	1
NA	NA	Vertebrates	1
NA	NA	Vertebrates	1
NA	NA	Vertebrates	1
NA	NA	Vertebrates	1
NA	NA	Vertebrates	1
NA	NA	Vertebrates	1
NA	NA	Vertebrates	1
NA	NA	Vertebrates	1
NA	NA	Vertebrates	1
NA	NA	Vertebrates	1
NA	NA	Vertebrates	1
NA	NA	Vertebrates	1
NA	NA	Vertebrates	1
NA	NA	Vertebrates	1
NA	NA	Vertebrates	1
NA	NA	Vertebrates	1
NA	NA	Vertebrates	1
NA	NA	Vertebrates	1
NA	NA	Vertebrates	1
0	0	Vertebrates	2
0	0	Vertebrates	2
36	1	Vertebrates	2
99	1	Vertebrates	2
215	1	Vertebrates	2
312	1	Vertebrates	2
437	1	Vertebrates	2
466	1	Vertebrates	2
500	1	Vertebrates	2
1842	1	Vertebrates	2
4566	1	Vertebrates	2
118080	1	Vertebrates	2
NA	1	Vertebrates	2
NA	1	Vertebrates	2
NA	1	Vertebrates	2
NA	1	Vertebrates	2
NA	1	Vertebrates	2
500	2	Vertebrates	2
2700	2	Vertebrates	2
NA	2	Vertebrates	2
NA	2	Vertebrates	2
NA	2	Vertebrates	2
NA	2	Vertebrates	2
NA	2	Vertebrates	2
NA	2	Vertebrates	2
45	3	Vertebrates	2
124	3	Vertebrates	2
1610	3	Vertebrates	2
10300	3	Vertebrates	2
659418	3	Vertebrates	2
NA	3	Vertebrates	2
NA	3	Vertebrates	2
NA	3	Vertebrates	2
NA	3	Vertebrates	2
NA	3	Vertebrates	2
NA	3	Vertebrates	2
NA	3	Vertebrates	2
NA	3	Vertebrates	2
1167	4	Vertebrates	2
NA	4	Vertebrates	2
NA	4	Vertebrates	2
NA	4	Vertebrates	2
NA	4	Vertebrates	2
NA	4	Vertebrates	2
155	5	Vertebrates	2
398	5	Vertebrates	2
5362	5	Vertebrates	2
NA	5	Vertebrates	2
NA	5	Vertebrates	2
NA	5	Vertebrates	2
NA	5	Vertebrates	2
NA	5	Vertebrates	2
NA	5	Vertebrates	2
2160	6	Vertebrates	2
NA	6	Vertebrates	2
NA	6	Vertebrates	2
NA	6	Vertebrates	2
1500	7	Vertebrates	2
4705	7	Vertebrates	2
NA	7	Vertebrates	2
NA	7	Vertebrates	2
NA	7	Vertebrates	2
590	8	Vertebrates	2
2030	8	Vertebrates	2
NA	9	Vertebrates	2
NA	11	Vertebrates	2
750	12	Vertebrates	2
NA	13	Vertebrates	2
NA	13	Vertebrates	2
NA	18	Vertebrates	2
25000	19	Vertebrates	2
NA	20	Vertebrates	2
78	22	Vertebrates	2
1050	22	Vertebrates	2
NA	29	Vertebrates	2
NA	29	Vertebrates	2
999	36	Vertebrates	2
NA	38	Vertebrates	2
NA	47	Vertebrates	2
NA	51	Vertebrates	2
NA	112	Vertebrates	2
NA	347	Vertebrates	2
19	NA	Vertebrates	2
49	NA	Vertebrates	2
79	NA	Vertebrates	2
100	NA	Vertebrates	2
125	NA	Vertebrates	2
280	NA	Vertebrates	2
1025	NA	Vertebrates	2
1080	NA	Vertebrates	2
3238	NA	Vertebrates	2
4999	NA	Vertebrates	2
6000	NA	Vertebrates	2
9000	NA	Vertebrates	2
20564	NA	Vertebrates	2
41865	NA	Vertebrates	2
NA	NA	Vertebrates	2
NA	NA	Vertebrates	2
NA	NA	Vertebrates	2
NA	NA	Vertebrates	2
NA	NA	Vertebrates	2
NA	NA	Vertebrates	2
NA	NA	Vertebrates	2
NA	NA	Vertebrates	2
NA	NA	Vertebrates	2
NA	NA	Vertebrates	2
NA	NA	Vertebrates	2
NA	NA	Vertebrates	2
NA	NA	Vertebrates	2
NA	NA	Vertebrates	2
NA	NA	Vertebrates	2
NA	NA	Vertebrates	2
NA	NA	Vertebrates	2
NA	NA	Vertebrates	2
NA	NA	Vertebrates	2
NA	NA	Vertebrates	2
NA	NA	Vertebrates	2
NA	NA	Vertebrates	2
NA	NA	Vertebrates	2
NA	NA	Vertebrates	2
NA	NA	Vertebrates	2
NA	NA	Vertebrates	2
NA	NA	Vertebrates	2
NA	NA	Vertebrates	2
NA	NA	Vertebrates	2
NA	NA	Vertebrates	2
NA	NA	Vertebrates	2
NA	NA	Vertebrates	2
NA	NA	Vertebrates	2
NA	NA	Vertebrates	2
NA	NA	Vertebrates	2
NA	NA	Vertebrates	2
NA	NA	Vertebrates	2
NA	NA	Vertebrates	2

## Sheet: AppropriationsData
Year	ResourceManagmentAppropriations_Adjusted	SpeciesListed	RMA_Change	SpeciesListed_Change	FundingPerSpecies	FundingPerSpecies_Change
2020	1364289000	1676	82.17	320.05	814015	-63.0452
2019	1308018162	1672	74.65	320.05	782308	-64.4846
2018	1318241971	1667	76.02	319.05	790787	-64.0997
2017	1329068184	1658	77.46	317.79	801609	-63.6084
2016	1335825877	1585	78.36	315.54	842792	-61.7387
2015	1318703615	1558	76.08	297.24	846408	-61.5746
2014	1299148439	1522	73.47	290.48	853580	-61.249
2013	1364443477	1439	82.19	281.45	948189	-56.9539
2012	1384429293	1395	84.85	260.65	992422	-54.9458
2011	1460557023	1384	95.02	249.62	1.05532e+06	-52.0906
2010	1506659923	1330	101.18	246.87	1.13283e+06	-48.5717
2009	1376422324	1324	83.79	233.33	1.03959e+06	-52.8043
2008	1322011728	1322	76.52	231.83	1.00001e+06	-54.6014
2007	1259316693	1322	68.15	231.33	952584	-56.7544
2006	1295184731	1310	72.94	231.33	988691	-55.1152
2005	1294989264	1303	72.91	228.32	993852	-54.8809
2004	1319747027	1295	76.22	226.57	1.01911e+06	-53.7343
2003	1290438679	1293	72.3	224.56	998019	-54.6917
2002	1223701279	1282	63.39	224.06	954525	-56.6663
2001	1135544229	1272	51.62	221.3	892723	-59.472
2000	1076193852	1232	43.7	218.8	873534	-60.3431
1999	1027066442	1209	37.14	208.77	849517	-61.4334
1998	9.44489e+08	1153	26.11	203.01	819158	-62.8117
1997	8.4488e+08	1075	12.81	188.97	785935	-64.32
1996	8.2643e+08	984	10.35	169.42	839868	-61.8715
1995	8.72579e+08	966	16.51	146.62	903290	-58.9922
1994	8.45786e+08	838	12.93	142.11	1.00929e+06	-54.18
1993	9.5838e+08	771	27.97	110.03	1.24303e+06	-43.5685
1992	9.56359e+08	692	27.7	93.23	1.38202e+06	-37.2587
1991	9.05025e+08	612	20.84	73.43	1.4788e+06	-32.8652
1990	7.88029e+08	574	5.22	53.38	1.37287e+06	-37.674
1989	7.52823e+08	542	0.52	43.86	1.38897e+06	-36.9432
1988	7.49511e+08	495	0.08	35.84	1.51416e+06	-31.2597
1987	7.16952e+08	435	-4.27	24.06	1.64817e+06	-25.1762
1986	7.1131e+08	399	-5.02	9.02	1.78273e+06	-19.0672
1985	748928318	340	0	0	2.20273e+06	0

## Sheet: DelistingsData
Year_x	Reason_z
1978	DataErr
1982	Extinction
1983	Extinction
1983	Extinction
1983	Extinction
1983	DataErr
1984	Extinction
1984	DataErr
1985	Recovery
1985	Recovery
1985	Recovery
1985	Recovery
1987	Extinction
1987	Recovery
1989	DataErr
1989	DataErr
1990	Extinction
1993	DataErr
1993	DataErr
1993	DataErr
1994	Recovery
1996	DataErr
1999	DataErr
1999	Recovery
2000	DataErr
2000	DataErr
2001	Recovery
2002	Recovery
2003	DataErr
2003	Recovery
2003	Recovery
2004	Extinction
2004	Extinction
2004	Recovery
2005	Recovery
2006	DataErr
2006	DataErr
2007	DataErr
2007	Recovery
2009	Recovery
2010	DataErr
2011	Recovery
2011	Recovery
2011	Recovery
2011	Recovery
2013	DataErr
2013	Recovery
2013	Recovery
2014	Recovery
2015	Recovery
2015	Recovery
2016	Recovery
2016	Recovery
2016	Recovery
2016	Recovery
2016	Recovery
2016	Recovery
2016	Recovery
2017	DataErr
2017	Recovery
2018	Extinction
2018	Recovery
2018	Recovery
2018	Recovery
2018	Recovery
2018	Recovery
2019	Recovery
2019	Recovery
2019	Recovery
2019	Recovery
2020	Recovery
2020	Recovery
2021	DataErr
2021	Recovery
2021	Recovery
2021	Recovery
2021	Recovery
2021	Recovery
2021	Recovery

## Sheet: WaitTimesData
Time_z	WaitDays_y
D1992	3267
D1992	3267
D1992	3267
D1992	3267
D1992	3267
D1992	3267
D1992	3267
D1992	3267
D1992	3267
D1992	1576
D1992	1124
D1992	2884
D1992	3799
D1992	4543
D1992	1777
D1992	2509
D1992	1749
D1992	817
D1992	1653
D1992	2045
D1992	716
D1992	3148
D1992	1261
D1992	1315
D1992	1315
D1992	1315
D1992	5740
D1992	2359
D1992	7612
D1992	2219
D1992	2158
D1992	1366
D1992	2045
D1992	2417
D1992	2546
D1992	6927
D1992	1149
D1992	1149
D1992	6531
D1992	2000
D1992	1571
D1992	6118
D1992	1418
D1992	2702
D1992	1463
D1992	1224
D1992	68
D1992	849
D1992	849
D2000	5445
D2000	5229
D2000	1373
D2000	1373
D2000	1373
D2000	1373
D2000	4315
D2000	6501
D2000	1742
D2000	380
D2000	5639
D2000	3247
D2000	4019
D2000	3981
D2000	3981
D2000	4167
D2000	4167
D2000	4167
D2000	4167
D2000	3854
D2000	2716
D2000	1771
D2000	2193
D2000	2193
D2000	2193
D2000	2193
D2000	2193
D2000	2193
D2000	2193
D2000	2193
D2000	2193
D2000	2193
D2000	2193
D2000	2193
D2000	2193
D2000	2193
D2000	2193
D2000	2193
D2000	2193
D2000	2193
D2000	2193
D2000	2193
D2000	2193
D2000	2193
D2000	2193
D2000	2193
D2000	2193
D2000	2193
D2000	2193
D2000	2193
D2000	2193
D2000	2193
D2000	2267
D2000	2267
D2000	2396
D2000	2396
D2000	2663
D2000	2676
D2000	2676
D2000	2676
D2000	2676
D2000	2736
D2000	2739
D2000	2928
D2000	3074
D2000	3082
D2000	3082
D2000	3082
D2000	3082
D2000	3082
D2000	3082
D2000	3082
D2000	3082
D2000	3082
D2000	3082
D2000	3082
D2000	3082
D2000	3082
D2000	3082
D2000	3082
D2000	3082
D2000	3082
D2000	3082
D2000	3082
D2000	3299
D2000	3299
D2000	3334
D2000	3334
D2000	3334
D2000	3334
D2000	3334
D2000	3334
D2000	3334
D2000	3334
D2000	3334
D2000	3334
D2000	3334
D2000	3334
D2000	3334
D2000	3334
D2000	3334
D2000	3334
D2000	3334
D2000	3334
D2000	3334
D2000	3346
D2000	3346
D2000	3346
D2000	3418
D2000	3440
D2000	3440
D2000	3446
D2000	3454
D2000	3457
D2000	3460
D2000	3485
D2000	3485
D2000	3489
D2000	3489
D2000	3489
D2000	3489
D2000	3489
D2000	3489
D2000	3489
D2000	3606
D2000	3606
D2000	3705
D2000	3734
D2000	3734
D2000	3734
D2000	3737
D2000	3737
D2000	3758
D2000	3800
D2000	3800
D2000	3803
D2000	3803
D2000	3808
D2000	4192
D2000	4192
D2000	4192
D2000	4192
D2000	4192
D2000	4192
D2000	4192
D2000	4195
D2000	4525
D2000	4538
D2000	4549
D2000	4549
D2000	4549
D2000	4556
D2000	4556
D2000	4556
D2000	4556
D2000	4556
D2000	4556
D2000	4556
D2000	4556
D2000	4556
D2000	4556
D2000	4556
D2000	4556
D2000	4556
D2000	4556
D2000	4556
D2000	4556
D2000	4556
D2000	4556
D2000	4556
D2000	4556
D2000	4556
D2000	4556
D2000	4556
D2000	4556
D2000	4896
D2000	4896
D2000	4896
D2000	4900
D2000	4910
D2000	4910
D2000	3807
D2000	2488
D2000	1183
D2000	3020
D2000	2923
D2000	1962
D2000	1788
D2000	2206
D2000	2271
D2000	4529
D2000	941
D2000	1821
D2000	2094
D2000	2779
D2000	2779
D2000	2779
D2000	2779
D2000	2779
D2000	2779
D2000	2779
D2000	1469
D2000	1017
D2010	1929
D2010	1372
D2010	506
D2010	695
D2010	695
D2010	723
D2010	723
D2010	904
D2010	904
D2010	904
D2010	904
D2010	904
D2010	904
D2010	904
D2010	1276
D2010	2211
D2010	2393
D2010	2845
D2010	2935
D2010	3167
D2010	3205
D2010	3471
D2010	2612
D2010	3269
D2010	1510
D2010	694
